# Supplementary material for: Immunogenicity of a Recombinant MVA Vector Vaccine Expressing the Prefusion RSV F Protein in Balb/c Mice
Source: Vaccines (Basel). 2026 Mar 31;14(4):317. doi: 10.3390/vaccines14040317 (PMC13120400; doi:10.3390/vaccines14040317)
Supplement: Supplementary file 1 [file vaccines-14-00317-s001.zip]

Archive with 1 entries (1 files):
- vaccines-4183154-supplementary.pdf
